# Supplementary material for: Suicide following acute admissions for physical illnesses across England and Wales
Source: Psychol Med. 2017 Jul 17;48(4):578–91. doi: 10.1017/S0033291717001787 (PMC5964467; doi:10.1017/S0033291717001787)
Supplement: Supplementary file 1 [file S0033291717001787sup001.zip]

Archive with 2 entries (2 files):
- S0033291717001787sup001.docx
- S0033291717001787sup002.docx
